# Supplementary material for: Green Leaf Volatile Profiling Reveals Ripening-Stage- and Tissue-Specific Patterns in Rosaceae Berries
Source: Plants (Basel). 2026 May 27;15(11):1639. doi: 10.3390/plants15111639 (PMC13258824; doi:10.3390/plants15111639)
Supplement: Supplementary file 1 [file plants-15-01639-s001.zip]

Archive with 5 entries (5 files):
- Fig S1 - PCA by ripening stages_600dpi revised.png
- Sup. Tab. S1 Berries and Leaves GLV Raw Data.xlsx
- Sup. Tab. S2 GLV Mean & SD.xlsx
- Sup. Tab. S3 GLV proportional composition data.xlsx
- Sup. Tab. S4 Compound Correlations.xlsx
