# Supplementary material for: Green Leaf Volatile Profiling Reveals Ripening-Stage- and Tissue-Specific Patterns in Rosaceae Berries
Source: Plants (Basel). 2026 May 27;15(11):1639. doi: 10.3390/plants15111639 (PMC13258824; doi:10.3390/plants15111639)
Supplement: Supplementary file 1 [file plants-15-01639-s001.zip › Sup. Tab. S1 Berries and Leaves GLV Raw Data.xlsx]

## Sheet: ug per kgFW
	3-hexanone	(Z)-3-hexenal	Hexanal	(E)-2-hexenal	(Z)-3-hexen-1-ol	(E)-2-hexen-1-ol	1-hexanol	(E,E)-2,4-hexadienal	4-oxohex-2-enal	(Z)-3-hexenyl acetate	Hexyl acetate	(E)-2-hexenyl acetate
F. vesca cv. "Reine de Vallées" Unripe A	7700	3170.21	13934.6	23405.3	951.531	0	463.806	1168.7	4776.28	70.1931	0	0
F. vesca cv. "Reine de Vallées" Unripe B	7700	2078.01	12273.9	24416.3	938.29	0	491.049	837.834	3002.39	62.0445	0	0
F. vesca cv. "Reine de Vallées" Unripe C	7700	1473.93	10999.8	23855	875.477	0	437.629	583.159	2049.33	58.1461	0	0
F. vesca cv. "Reine de Vallées" Half-ripe A	7700	1448.62	3768.05	12236.3	526.416	107.577	406.072	540.388	652.616	2196.59	2712.77	1539.16
F. vesca cv. "Reine de Vallées" Half-ripe B	7700	896.783	3285.38	14911.9	558.965	115.04	413.369	309.231	853.118	1485.1	1717.36	1004.28
F. vesca cv. "Reine de Vallées" Half-ripe C	7700	730.909	4235.55	16822.5	579.324	146.904	494.622	316.409	684.141	1646.62	1970.92	1061.35
F. vesca cv. "Reine de Vallées" Ripe A	7700	0	1033.64	9469.02	134.52	179.428	301.568	0	35.4826	5873.39	17219.9	11989.1
F. vesca cv. "Reine de Vallées" Ripe B	7700	0	810.651	8712.57	130.396	210.041	337.354	0	19.5601	6116.9	17440	12330.7
F. vesca cv. "Reine de Vallées" Ripe C	7700	0	827.184	8713.35	154.588	235.435	378.436	0	17.6547	6382.3	18143.9	12936.9
F. vesca cv. "Reine de Vallées" Leaf A	10010	22267.7	96017.5	862186	30222.7	0	1702.23	23174.6	13604.3	13554.5	0	0
F. vesca cv. "Reine de Vallées" Leaf B	10010	19884.9	76010.7	894872	33050	0	1879.3	17744.7	10544.3	13278.6	0	0
F. vesca cv. "Reine de Vallées" Leaf C	10010	21486.5	115889	874029	36428.4	0	1982.93	31732.5	16430.2	13391.4	0	0
F. x ananassa cv. "Dover" Unripe A	7980	463.357	610.443	7655.45	173.519	99.9593	431.618	227.801	626.824	185.526	349.131	354.541
F. x ananassa cv. "Dover" Unripe B	7980	270.276	560.149	9641.82	179.668	106.69	426.232	125.016	284.678	178.806	328.941	351.848
F. x ananassa cv. "Dover" Unripe C	7980	228.174	657.247	11147.9	183.336	112.577	454.809	117.045	162.277	185.689	340.699	342.213
F. x ananassa cv. "Dover" Half-ripe A	7980	388.951	912.315	8894.79	0	52.6069	48.2987	147.23	343.182	187.212	276.802	275.544
F. x ananassa cv. "Dover" Half-ripe B	7980	245.134	1069.05	13348.1	0	65.4843	57.3563	109.653	85.9748	210.163	328.343	300.364
F. x ananassa cv. "Dover" Half-ripe C	7980	212.333	1097.81	13417.5	0	68.5177	60.6241	88.962	54.162	225.772	359.191	333.562
F. x ananassa cv. "Dover" Ripe A	7980	0	634.787	10377	0	93.1194	85.6443	79.994	28.6601	1208.4	4620.35	13062.6
F. x ananassa cv. "Dover" Ripe B	7980	0	612.807	10976.5	0	106.8	112.274	66.2752	23.6371	1357.41	4834.92	14833.2
F. x ananassa cv. "Dover" Ripe C	7980	0	529.202	9752.18	0	121.173	115.423	69.9347	17.2803	1169.46	4185.21	13672.6
F. x ananassa cv. "Dover" Leaf A	10010	12368	41067.6	642494	22482.8	2704.06	1435.96	7114.76	4295.76	13715.1	0	0
F. x ananassa cv. "Dover" Leaf B	10010	11571.6	27947.8	481730	19948.5	2160.46	986.48	6611.72	6744.2	11009.1	0	0
F. x ananassa cv. "Dover" Leaf C	10010	10674.5	31272.1	515244	18952.3	1732.52	950.838	6460.86	6997.45	10138.2	0	0
F. x ananassa cv. "Starlette" Unripe A	7980	2108.57	1208.73	8956.66	379.674	91.9994	642.669	565.007	1906.81	205.879	715.176	550.912
F. x ananassa cv. "Starlette" Unripe B	7980	1328.26	1170.85	13964.8	402.843	99.0292	659.668	393.767	1304.42	200.365	664.149	542.564
F. x ananassa cv. "Starlette" Unripe C	7980	993.34	1307.35	18475.4	415.138	113.593	642.715	343.472	1000.57	225.838	724.14	596.286
F. x ananassa cv. "Starlette" Half-ripe A	7980	259.659	434.614	2164.78	0	35.1109	29.3987	79.512	176.097	114.734	139.837	215.56
F. x ananassa cv. "Starlette" Half-ripe B	7980	122.295	405.152	2927.37	0	38.8385	32.3582	43.4327	73.8689	116.79	141.269	239.611
F. x ananassa cv. "Starlette" Half-ripe C	7980	100.495	392.811	3206.97	0	38.1005	31.0533	38.0555	53.2481	113.936	146.248	243.613
F. x ananassa cv. "Starlette" Ripe A	7980	0	470.899	6746.72	0	169.752	133.09	64.8095	109.316	2160.45	10630.2	31903.2
F. x ananassa cv. "Starlette" Ripe B	7980	0	553.065	8997.69	0	186.832	158.695	64.147	32.0583	2099.39	10427	31531.6
F. x ananassa cv. "Starlette" Ripe C	7980	0	612.616	10144.5	0	248.719	187.218	73.0542	31.7053	2273.93	10415.4	31188.4
F. x ananassa cv. "Starlette" Leaf A	10010	16788.9	27583.4	375453	2607.2	252.856	458.736	6956.11	8730.96	2729.28	0	0
F. x ananassa cv. "Starlette" Leaf B	10010	13664.9	38959.3	558411	4467.17	398.183	735.626	7539.69	7828.04	4274.91	0	0
F. x ananassa cv. "Starlette" Leaf C	10010	12210.1	25957.9	416232	2893.71	102.009	347.503	6081.85	10800.3	2520.15	0	0
F. x ananassa cv. "Tudla" Unripe A	7980	1244.44	1098.27	6742.84	173.198	275.521	413.183	398.303	1106.53	140.854	417.815	879.365
F. x ananassa cv. "Tudla" Unripe B	7980	637.673	1206.6	11825.8	186.557	294.437	444.36	187.904	648.653	152.897	548.963	1024.86
F. x ananassa cv. "Tudla" Unripe C	7980	462.961	988.375	12152.4	200.325	313.079	469.899	149.373	450.395	159.15	493.392	989.239
F. x ananassa cv. "Tudla" Half-ripe A	7980	909.793	1484.09	17670.2	118.335	286.698	309.475	285.013	927.404	993.497	3096.19	7471.2
F. x ananassa cv. "Tudla" Half-ripe B	7980	489.794	1330.8	21528.1	128.166	317.344	342.629	162.77	259.034	913.193	3013.74	7148.84
F. x ananassa cv. "Tudla" Half-ripe C	7980	344.982	1366.21	23423.6	144.709	368.809	369.345	137.204	137.542	911.231	2955.73	7297.11
F. x ananassa cv. "Tudla" Ripe A	7980	0	900.176	8240.35	0	191.091	137.129	83.1424	148.745	833.688	2172.47	6842.97
F. x ananassa cv. "Tudla" Ripe B	7980	0	753.984	7961.61	0	216.774	146.776	57.4441	36.3777	863.647	2250.16	6953.72
F. x ananassa cv. "Tudla" Ripe C	7980	0	769.767	7872.87	0	224.309	154.731	55.3706	22.948	814.75	2111.3	6631.8
F. x ananassa cv. "Tudla" Leaf A	10010	26391.6	16149.5	302616	4701.4	206.509	281.049	9675.86	8458.92	4835.63	0	0
F. x ananassa cv. "Tudla" Leaf B	10010	15171.1	21042.9	393334	6506.96	653.805	683.286	6715.17	6479.69	6988.1	0	0
F. x ananassa cv. "Tudla" Leaf C	10010	13884.6	19148.3	396277	5127.43	198.186	297.285	6185.21	6778.52	5974.12	0	0
Rubus sp. RM-167 Unripe A	10010	978.08	1203.84	1472.34	131.304	0	23.2177	379.444	708.609	22.9046	0	0
Rubus sp. RM-167 Unripe B	10010	734.368	1014.72	1338.46	121.672	0	25.5958	241.551	469.161	25.4635	0	0
Rubus sp. RM-167 Unripe C	10010	581.543	865.609	1469.44	135.523	0	33.1697	163.179	335.241	23.6488	0	0
Rubus sp. RM-167 Half-ripe A	10010	230.276	558.301	542.639	0	4.58085	6.9812	52.0334	94.9344	6.61687	0	12.3562
Rubus sp. RM-167 Half-ripe B	10010	337.431	732.139	1120.43	0	8.56947	16.5295	81.1598	163.432	8.17507	0	15.1097
Rubus sp. RM-167 Half-ripe C	10010	205.534	550.349	841.691	0	10.2884	17.1884	54.7241	90.6608	8.93281	0	14.0327
Rubus sp. RM-167 Ripe A	10010	0	264.866	864.466	0	37.8091	39.7587	0	0	15.9774	20.3949	173.328
Rubus sp. RM-167 Ripe B	10010	0	250.562	805.091	0	52.3428	55.9218	0	0	12.1309	19.9257	166.133
Rubus sp. RM-167 Ripe C	10010	0	210.946	713.056	0	49.2628	65.7939	0	0	16.7316	21.8791	177.178
Rubus sp. RM-167 Leaf A	10010	0	6286.97	166324	16798.7	5549.67	15397	2752.4	246.023	246.648	0	0
Rubus sp. RM-167 Leaf B	10010	0	6666.03	204899	22546.1	6309.54	17325.9	3518.29	264.212	414.516	0	0
Rubus sp. RM-167 Leaf C	10010	0	7229.34	190395	21691.8	5574.42	17772.7	3038.64	348.971	380.096	0	0
Rubus sp. RM-215 Unripe A	10010	1080.45	980.14	1955.76	113.735	0	17.785	408.402	806.701	192.491	0	0
Rubus sp. RM-215 Unripe B	10010	738.636	816.434	1689.1	134.45	0	21.6503	246.719	480.902	167.822	0	0
Rubus sp. RM-215 Unripe C	10010	723.274	786.19	2099.55	128.84	0	24.0609	223.584	575.693	176.115	0	0
Rubus sp. RM-215 Half-ripe A	10010	267.574	649.828	965.588	46.4836	6.58027	15.3927	75.6942	137.382	52.5938	0	36.1451
Rubus sp. RM-215 Half-ripe B	10010	207.58	562.128	950.852	49.8406	12.2172	30.8086	49.3331	80.6394	55.6387	0	33.5955
Rubus sp. RM-215 Half-ripe C	10010	171.884	521.729	836.931	54.1924	13.7135	34.9315	38.4753	54.9848	57.3611	0	35.1226
Rubus sp. RM-215 Ripe A	10010	0	1368.83	7788.18	0	158.97	134.025	55.3649	0	14.0109	26.3228	180.235
Rubus sp. RM-215 Ripe B	10010	0	785.804	4380.6	0	135.544	118.5	33.7012	0	14.3647	26.8956	166.878
Rubus sp. RM-215 Ripe C	10010	0	1192.45	7151.24	0	161.697	148.032	53.5623	0	16.0526	21.9428	142.055
Rubus sp. RM-215 Leaf A	10010	0	2123.04	138176	36504.2	15969.9	21551.1	3634.89	193.867	655.279	0	0
Rubus sp. RM-215 Leaf B	10010	0	1153.58	109482	33082	19350.1	18073.3	2733.57	224.99	545.394	0	0
Rubus sp. RM-215 Leaf C	10010	0	1336.39	117655	30336.2	17791.5	18368	2736.52	173.317	417.742	0	0
Rubus sp. RM-276 Unripe A	10010	459.34	1213.11	1168.16	32.7064	0	15.6574	150.787	369.37	65.1871	0	0
Rubus sp. RM-276 Unripe B	10010	309.664	1205.46	1169.78	37.1419	0	25.1216	90.7314	182.152	50.6847	0	0
Rubus sp. RM-276 Unripe C	10010	398.925	1370.94	2203.02	54.9752	0	28.2119	121.589	245.603	57.5667	0	0
Rubus sp.s RM-276 Half-ripe A	10010	588.404	1379.94	1915.35	38.4063	3.12153	16.6672	163.468	331.894	13.475	0	8.31593
Rubus sp. RM-276 Half-ripe B	10010	495.694	1538.45	3427.82	55.7297	12.324	33.9065	132.059	239.426	12.7153	0	9.06564
Rubus sp. RM-276 Half-ripe C	10010	441.101	1454.7	3200.57	61.5904	13.3498	29.5149	117.908	183.69	10.4625	0	9.21536
Rubus sp. RM-276 Ripe A	10010	0	739.801	4837.65	0	142.413	164.203	28.384	0	20.3137	76.1804	191.798
Rubus sp. RM-276 Ripe B	10010	0	538.262	4156.49	0	170.35	206.96	23.2849	0	17.3324	83.9686	200.055
Rubus sp. RM-276 Ripe C	10010	0	475.774	4056.81	0	198.153	218.742	18.1977	0	21.3972	87.1543	204.634
Rubus sp. RM-276 Leaf A	10010	0	488.83	54613.1	15158.8	12485.5	7547.58	1230.62	83.6531	204.142	0	0
Rubus sp. RM-276 Leaf B	10010	0	554.566	67563.9	15170.4	14313.7	9086.42	1535.25	101.39	165.373	0	0
Rubus sp. RM-276 Leaf C	10010	0	425.168	60033.5	15980.7	13485.5	7864.78	1191.27	93.7509	166.707	0	0
R. idaeus RF-055 Unripe A	10010	1681.4	661.966	3089.51	48.4714	0	7.03241	396.841	1080.6	70.629	0	0
R. idaeus RF-055 Unripe B	10010	1487.75	711.417	4908.19	64.5993	0	8.13892	365.316	1052.49	73.6122	0	0
R. idaeus RF-055 Unripe C	10010	1296.95	758.144	5361.15	73.5739	0	11.8475	324.675	880.647	75.032	0	0
R. idaeus RF-055 Half-ripe A	10010	1131.63	489.736	2241.12	52.001	0	7.13742	272.435	744.531	201.916	0	0
R. idaeus RF-055 Half-ripe B	10010	1082.25	513.889	2691.45	60.5281	0	9.46574	318.81	672.858	178.575	0	0
R. idaeus RF-055 Half-ripe C	10010	883.36	463.223	2630.48	53.5028	0	7.79979	207.998	561.285	182.647	0	0
R. idaeus RF-055 Ripe A	10010	376.982	401.922	823.426	40.8449	0	12.5774	70.7238	218.862	2762.65	131.293	42.3953
R. idaeus RF-055 Ripe B	10010	421.999	431.35	806.962	48.5978	0	18.6855	71.4025	211.531	2674.31	133.422	41.573
R. idaeus RF-055 Ripe C	10010	418.57	433.719	861.411	50.7849	0	16.4853	79.3178	202.495	2702	125.211	39.6403
R. idaeus RF-055 Leaf A	10010	37046.5	24577.5	796251	2039.12	615.632	347.353	15532.6	17435.3	940.668	0	0
R. idaeus RF-055 Leaf B	10010	33168.1	25275.2	959396	3316.32	599.426	522.743	16787.4	26034.6	1279.86	0	0
R. idaeus RF-055 Leaf C	10010	24186.3	18406.8	754830	5248.69	1085.05	956.876	11750.3	20630.1	1140.98	0	0
R. idaeus RF-060 Unripe A	10010	3003.51	1054.24	5416.51	144.063	0	10.4214	695.132	2083.03	144.051	0	0
R. idaeus RF-060 Unripe B	10010	2714.6	1174.87	7054.82	166.655	0	13.3344	611.561	1933.28	135.545	0	0
R. idaeus RF-060 Unripe C	10010	1974.99	1037.43	8060.38	156.897	0	11.361	470.728	1401.25	136.738	0	0
R. idaeus RF-060 Half-ripe A	10010	1105.4	493.678	1722.79	79.8162	0	11.3908	206.56	613.685	240.873	0	0
R. idaeus RF-060 Half-ripe B	10010	884.073	580.939	2233.38	70.1832	0	12.483	186.621	551.197	253.928	0	0
R. idaeus RF-060 Half-ripe C	10010	998.296	471.467	2373.7	115.355	0	17.3507	208.003	508.008	180.721	0	0
R. idaeus RF-060 Ripe A	10010	730.708	443.643	1059.38	0	0	5.33895	121.554	430.635	2712.05	138.417	15.0104
R. idaeus RF-060 Ripe B	10010	741.551	474.519	1386.04	0	0	5.53245	114.982	397.813	2690.19	126.194	13.968
R. idaeus RF-060 Ripe C	10010	671.587	490.587	1603.8	0	0	6.55709	110.888	377.937	2796.71	139.977	11.806
R. idaeus RF-060 Leaf A	10010	33696	22065.2	543895	4065.03	1729.03	581.704	12981.2	15674.8	2087.74	0	0
R. idaeus RF-060 Leaf B	10010	25797.2	25630.1	773058	8553.78	4557.76	1275.91	13111.2	14768.7	3007.09	0	0
R. idaeus RF-060 Leaf C	10010	17788.9	20528.2	623795	5192.64	2471.5	763.67	9877.7	13167.1	2203.19	0	0
R. idaeus RF-076 Unripe A	10010	1563.63	797.313	2824.43	19.4456	0	4.99238	446.787	1069.78	133.988	0	0
R. idaeus RF-076 Unripe B	10010	1465.94	822.883	3349.82	22.2616	0	6.00523	407.09	978.825	128.462	0	0
R. idaeus RF-076 Unripe C	10010	1298.56	816.955	3612.47	32.8763	0	7.78814	367.379	843.487	129.894	0	0
R. idaeus RF-076 Half-ripe A	10010	1020.27	776.198	1415.71	0	0	5.02159	216.417	634.746	234.226	0	0
R. idaeus RF-076 Half-ripe B	10010	956.274	700.243	2371.29	0	0	6.98743	215.338	629.219	230.349	0	0
R. idaeus RF-076 Half-ripe C	10010	910.721	727.469	1619.26	0	0	9.29739	186.195	508.239	183.548	0	0
R. idaeus RF-076 Ripe A	10010	220.625	360.578	470.521	0	0	4.28291	37.0723	125.35	1946.47	169.853	0
R. idaeus RF-076 Ripe B	10010	223.076	414.695	661.785	0	0	5.29526	35.6184	119.131	1920.84	176.131	0
R. idaeus RF-076 Ripe C	10010	175.069	350.323	621.973	0	0	5.12448	30.579	91.8967	1808.59	162.286	0
R. idaeus RF-076 Leaf A	10010	9249.37	20918.4	473153	4945.58	540.868	855.023	7746.99	10369	3861.56	0	0
R. idaeus RF-076 Leaf B	10010	14250.5	17567.2	493953	6553.6	624.405	1219.85	9749.86	18094.4	4295.63	0	0
R. idaeus RF-076 Leaf C	10010	12653.4	14896.6	462862	7916.27	708.003	1467.4	7796.5	13789.8	3968.97	0	0

## Sheet: ValueList_Helper
Sample
Blank
Cal
QC
CC
DoubleBlank
MatrixSpike
MatrixSpikeDup
MatrixBlank
TuneCheck
ResponseCheck
