# Supplementary material for: Green Leaf Volatile Profiling Reveals Ripening-Stage- and Tissue-Specific Patterns in Rosaceae Berries
Source: Plants (Basel). 2026 May 27;15(11):1639. doi: 10.3390/plants15111639 (PMC13258824; doi:10.3390/plants15111639)
Supplement: Supplementary file 1 [file plants-15-01639-s001.zip › Sup. Tab. S2 GLV Mean & SD.xlsx]

## Sheet: Total GLV Mean and SD
Sample	(Z)-3-hexenal		Hexanal		(E)-2-hexenal		(Z)-3-hexen-1-ol		(E)-2-hexen-1-ol		1-hexanol		(E,E)-2,4-hexadienal		4-oxohex-2-enal		(Z)-3-hexenyl acetate		Hexyl acetate		(E)-2-hexenyl acetate		Total GLV
	Mean	SD	Mean	SD	Mean	SD	Mean	SD	Mean	SD	Mean	SD	Mean	SD	Mean	SD	Mean	SD	Mean	SD	Mean	SD	Mean	SD
F. vesca cv. "RdV" Unripe	2240.71	859.765	12402.7	1471.66	23892.2	506.519	921.766	40.6301	0	0	464.161	26.7116	863.23	293.594	3276	1383.91	63.4612	6.14719	0	0	0	0	44124.3	3804.16
F. vesca cv. "RdV" Half-ripe	1025.44	375.757	3763	475.107	14656.9	2303.71	554.901	26.6871	123.174	20.8872	438.021	49.1536	388.676	131.436	729.958	107.818	1776.1	373.001	2133.68	517.276	1201.6	293.73	26791.4	1669.29
F. vesca cv. "RdV" Ripe	0	0	890.492	124.245	8964.98	436.511	139.835	12.9417	208.301	28.044	339.119	38.4648	0	0	24.2324	9.78937	6124.2	254.535	17601.2	482.622	12418.9	480.034	46711.3	936.144
F. vesca cv. "RdV" Leaf	21213	1214.71	95972.4	19939.2	877029	16548.3	33233.7	3106.89	0	0	1854.82	141.94	24217.3	7051.97	13526.3	2943.73	13408.2	138.731	0	0	0	0	1.08045e+06	26869.4
F. x ananassa cv. "Dover" Unripe	320.602	125.409	609.28	48.5595	9481.73	1751.73	178.841	4.9604	106.409	6.31343	437.553	15.1851	156.621	61.7726	357.926	240.78	183.341	3.92765	339.59	10.1406	349.534	6.48155	12521.4	1378.14
F. x ananassa cv. "Dover" Half-ripe	282.14	93.9445	1026.39	99.8354	11886.8	2591.38	0	0	62.2029	8.44771	55.4264	6.38535	115.282	29.5389	161.106	158.482	207.716	19.3963	321.445	41.6251	303.157	29.1098	14421.7	2507.4
F. x ananassa cv. "Dover" Ripe	0	0	592.265	55.7089	10368.6	612.216	0	0	107.031	14.028	104.447	16.3597	72.068	7.10384	23.1925	5.70293	1245.09	99.2028	4546.83	331.039	13856.2	899.447	30915.7	1761.41
F. x ananassa cv. "Dover" Leaf	11538	847.245	33429.2	6820.7	546489	84814.2	20461.2	1820.25	2199.01	486.914	1124.43	270.387	6729.11	342.39	6012.47	1492.09	11620.8	1865.21	0	0	0	0	639604	95100.9
F. x ananassa cv. "Starlette" Unripe	1476.72	572.249	1228.98	70.4685	13798.9	4761.52	399.218	18.0078	101.541	11.0137	648.351	9.80168	434.082	116.14	1403.93	461.243	210.694	13.402	701.155	32.3599	563.254	28.9097	20966.9	3758.43
F. x ananassa cv. "Starlette" Half-ripe	160.816	86.2913	410.859	21.4782	2766.37	539.425	0	0	37.3499	1.97386	30.9368	1.48317	53.6668	22.5435	101.071	65.7874	115.153	1.47249	142.451	3.36506	232.928	15.1739	4051.61	365.895
F. x ananassa cv. "Starlette" Ripe	0	0	545.527	71.1585	8629.65	1728.55	0	0	201.768	41.5484	159.668	27.077	67.3369	4.96241	57.6931	44.7068	2177.92	88.5736	10490.9	120.824	31541.1	357.501	53871.5	1402.16
F. x ananassa cv. "Starlette" Leaf	14221.3	2339.56	30833.5	7083.9	450032	96048.4	3322.69	1001.45	251.016	148.095	513.955	199.867	6859.22	733.735	9119.76	1523.8	3174.78	958.464	0	0	0	0	518328	103686
F. x ananassa cv. "Tudla" Unripe	781.693	410.165	1097.75	109.111	10240.3	3033.31	186.693	13.564	294.346	18.779	442.481	28.405	245.193	133.989	735.194	336.522	150.967	9.29948	486.724	65.8281	964.488	75.8403	15625.9	2374.78
F. x ananassa cv. "Tudla" Half-ripe	581.523	293.366	1393.7	80.2588	20874	2931.98	130.403	13.3289	324.284	41.4927	340.483	29.9926	194.996	78.9983	441.327	425.316	939.307	46.9403	3021.88	70.5824	7305.71	161.353	35547.6	1953.76
F. x ananassa cv. "Tudla" Ripe	0	0	807.975	80.237	8024.94	191.753	0	0	210.725	17.4157	146.212	8.81473	65.319	15.4703	69.357	69.0793	837.361	24.6547	2177.98	69.5954	6809.5	163.553	19149.4	452.892
F. x ananassa cv. "Tudla" Leaf	18482.4	6879.64	18780.2	2467.36	364076	53246.2	5445.26	943.808	352.833	260.682	420.54	227.69	7525.41	1881.1	7239.04	1066.95	5932.62	1076.84	0	0	0	0	428254	47613.6
Rubus sp. RM-167 Unripe	764.664	199.997	1028.06	169.51	1426.74	76.4723	129.5	7.09971	0	0	27.3278	5.19715	261.391	109.489	504.337	189.153	24.0056	1.31623	0	0	0	0	4166.02	677.584
Rubus sp. RM-167 Half-ripe	257.747	70.1085	613.596	102.738	834.922	288.957	0	0	7.81292	2.92804	13.5664	5.71244	62.6391	16.0957	116.343	40.8369	7.90825	1.1808	0	0	13.8328	1.38756	1928.37	500.957
Rubus sp. RM-167 Ripe	0	0	242.125	27.9325	794.204	76.2898	0	0	46.4716	7.65834	53.8248	13.1437	0	0	0	0	14.9466	2.46749	20.7332	1.01973	172.213	5.60635	1344.52	82.2979
Rubus sp. RM-167 Leaf	0	0	6727.45	474.18	187206	19484.4	20345.5	3101.22	5811.21	431.747	16831.9	1262.59	3103.11	386.994	286.402	54.9443	347.087	88.6684	0	0	0	0	240659	24682.9
Rubus sp. RM-215 Unripe	847.453	201.927	860.921	104.348	1914.81	208.268	125.675	10.7141	0	0	21.1654	3.16597	292.902	100.693	621.098	167.578	178.809	12.5532	0	0	0	0	4862.83	639.187
Rubus sp. RM-215 Half-ripe	215.679	48.3567	577.895	65.4887	917.79	70.4129	50.1722	3.86507	10.837	3.7616	27.0443	10.2989	54.5009	19.14	91.0021	42.1648	55.1979	2.41407	0	0	34.9544	1.28313	2035.07	216.979
Rubus sp. RM-215 Ripe	0	0	1115.7	298.997	6440.01	1811.71	0	0	152.07	14.3773	133.519	14.7726	47.5428	12.021	0	0	14.8094	1.09111	25.0537	2.7093	163.056	19.3746	8091.75	2145.39
Rubus sp. RM-215 Leaf	0	0	1537.67	515.12	121771	14783.1	33307.4	3090.16	17703.8	1691.8	19330.8	1928.46	3034.99	519.526	197.391	26.0163	539.472	118.879	0	0	0	0	197423	18637.4
Rubus sp. RM-276 Unripe	389.31	75.2997	1263.17	93.4101	1513.65	597.007	41.6078	11.787	0	0	22.9969	6.54137	121.036	30.0319	265.708	95.2143	57.8128	7.25435	0	0	0	0	3675.29	726.21
Rubus sp. RM-276 Half-ripe	508.4	74.469	1457.7	79.2932	2847.91	815.576	51.9088	12.0551	9.59845	5.63257	26.6962	8.95866	137.811	23.3185	251.67	74.8566	12.2176	1.56668	0	0	8.86564	0.481917	5312.78	770.691
Rubus sp. RM-276 Ripe	0	0	584.612	137.981	4350.32	424.975	0	0	170.305	27.8699	196.635	28.698	23.2888	5.09315	0	0	19.6811	2.10494	82.4344	5.64553	198.829	6.50523	5626.11	501.012
Rubus sp. RM-276 Leaf	0	0	489.521	64.7018	60736.9	6504.02	15436.6	471.247	13428.2	915.488	8166.26	812.51	1319.05	188.268	92.9314	8.89698	178.741	22.0084	0	0	0	0	99848.2	8356.03
R. idaeus RF-055 Unripe	1488.7	192.226	710.509	48.0953	4452.95	1202.3	62.2148	12.72	0	0	9.00629	2.52203	362.277	36.1789	1004.58	108.245	73.0911	2.24726	0	0	0	0	8163.33	977.467
R. idaeus RF-055 Half-ripe	1032.41	131.424	488.949	25.3419	2521.02	244.308	55.3439	4.55196	0	0	8.13432	1.19967	266.414	55.6508	659.558	92.3441	187.713	12.4678	0	0	0	0	5219.54	277.347
R. idaeus RF-055 Ripe	405.85	25.0594	422.33	17.7136	830.6	27.9244	46.7425	5.22325	0	0	15.9161	3.09357	73.8147	4.77791	210.963	8.19782	2712.99	45.1799	129.975	4.26097	41.2029	1.41431	4890.38	35.7094
R. idaeus RF-055 Leaf	31467	6596.71	22753.2	3780.22	836826	108151	3534.71	1615.89	766.703	275.817	608.991	313.781	14690.1	2622.13	21366.7	4346.68	1120.5	170.522	0	0	0	0	933133	118808
R. idaeus RF-060 Unripe	2564.37	530.462	1088.85	74.9699	6843.9	1334.5	155.872	11.3311	0	0	11.7056	1.4868	592.474	113.413	1805.85	358.309	138.778	4.605	0	0	0	0	13201.8	628.228
R. idaeus RF-060 Half-ripe	995.924	110.684	515.361	57.8678	2109.96	342.56	88.4514	23.7917	0	0	13.7415	3.17301	200.394	11.9501	557.63	53.1312	225.174	39.0472	0	0	0	0	4706.63	207.427
R. idaeus RF-060 Ripe	714.615	37.6562	469.583	23.858	1349.74	274.021	0	0	0	0	5.8095	0.654623	115.808	5.38102	402.128	26.6127	2732.98	56.263	134.863	7.54739	13.5948	1.63445	5939.13	276.745
R. idaeus RF-060 Leaf	25760.7	7953.58	22741.2	2617.28	646916	116318	5937.15	2335.15	2919.43	1466.6	873.761	359.959	11990	1830.47	14536.8	1269.84	2432.67	500.801	0	0	0	0	734108	121127
R. idaeus RF-076 Unripe	1442.71	134.052	812.383	13.3839	3262.24	401.254	24.8612	7.08267	0	0	6.26191	1.41545	407.085	39.704	964.029	113.868	130.782	2.86759	0	0	0	0	7050.36	168.418
R. idaeus RF-076 Half-ripe	962.423	55.0349	734.637	38.4813	1802.09	503.343	0	0	0	0	7.10214	2.1402	205.983	17.1453	590.735	71.4965	216.041	28.2064	0	0	0	0	4519.01	517.609
R. idaeus RF-076 Ripe	206.257	27.0372	375.199	34.587	584.759	100.916	0	0	0	0	4.90088	0.541953	34.4233	3.40764	112.126	17.7929	1891.96	73.3341	169.423	6.93243	0	0	3379.05	160.031
R. idaeus RF-076 Leaf	12051.1	2554.4	17794.1	3017.27	476656	15838.4	6471.82	1487.03	624.425	83.5675	1180.76	308.056	8431.12	1142.34	14084.4	3871.13	4042.05	226.075	0	0	0	0	541336	21806
