# Supplementary material for: Green Leaf Volatile Profiling Reveals Ripening-Stage- and Tissue-Specific Patterns in Rosaceae Berries
Source: Plants (Basel). 2026 May 27;15(11):1639. doi: 10.3390/plants15111639 (PMC13258824; doi:10.3390/plants15111639)
Supplement: Supplementary file 1 [file plants-15-01639-s001.zip › Sup. Tab. S3 GLV proportional composition data.xlsx]

## Sheet: GLV Percent Composition
%_mean	(Z)-3-hexenal	Hexanal	(E)-2-hexenal	(Z)-3-hexen-1-ol	(E)-2-hexen-1-ol	1-hexanol	(E,E)-2,4-hexadienal	4-oxohex-2-enal	(Z)-3-hexenyl acetate	Hexyl acetate	(E)-2-hexenyl acetate
F. vesca cv. "RdV" Unripe	5.07819	28.1087	54.1475	2.08902	0	1.05194	1.95636	7.42448	0.143824	0	0
F. vesca cv. "RdV" Half-ripe	3.82749	14.0455	54.7073	2.07119	0.45975	1.63493	1.45075	2.7246	6.62937	7.96405	4.48501
F. vesca cv. "RdV" Ripe	0	1.90637	19.1923	0.299359	0.445933	0.72599	0	0.051877	13.1107	37.6809	26.5865
F. vesca cv. "RdV" Leaf	1.96334	8.8826	81.1722	3.0759	0	0.17167	2.2414	1.2519	1.24097	0	0
F. x ananassa cv. "Dover" Unripe	2.56043	4.8659	75.724	1.42828	0.849813	3.49443	1.25082	2.85851	1.46422	2.71207	2.79149
F. x ananassa cv. "Dover" Half-ripe	1.95636	7.11702	82.4232	0	0.431316	0.384327	0.799364	1.11711	1.4403	2.22891	2.10209
F. x ananassa cv. "Dover" Ripe	0	1.91575	33.5383	0	0.346202	0.337845	0.233112	0.0750186	4.02738	14.7072	44.8192
F. x ananassa cv. "Dover" Leaf	1.80393	5.22654	85.4419	3.19904	0.343808	0.175801	1.05208	0.94003	1.81688	0	0
F. x ananassa cv. "Starlette" Unripe	7.04314	5.86153	65.8131	1.90404	0.484291	3.09226	2.07033	6.69595	1.00489	3.34411	2.6864
F. x ananassa cv. "Starlette" Half-ripe	3.9692	10.1406	68.2784	0	0.921855	0.763567	1.32458	2.4946	2.84216	3.51592	5.74903
F. x ananassa cv. "Starlette" Ripe	0	1.01264	16.019	0	0.374535	0.296386	0.124995	0.107094	4.04281	19.4739	58.5487
F. x ananassa cv. "Starlette" Leaf	2.74369	5.94864	86.8237	0.64104	0.048428	0.0991563	1.32333	1.75946	0.612504	0	0
F. x ananassa cv. "Tudla" Unripe	5.00256	7.02519	65.5345	1.19477	1.88371	2.83172	1.56915	4.70499	0.966138	3.11486	6.17239
F. x ananassa cv. "Tudla" Half-ripe	1.6359	3.92066	58.7212	0.366841	0.912252	0.957822	0.548548	1.24151	2.64239	8.50095	20.5519
F. x ananassa cv. "Tudla" Ripe	0	4.21933	41.9071	0	1.10043	0.763533	0.341103	0.362189	4.37279	11.3736	35.5599
F. x ananassa cv. "Tudla" Leaf	4.31576	4.3853	85.0139	1.2715	0.0823887	0.0981988	1.75723	1.69036	1.3853	0	0
Rubus sp. RM-167 Unripe	18.3548	24.6772	34.2471	3.10847	0	0.655967	6.27435	12.106	0.576224	0	0
Rubus sp. RM-167 Half-ripe	13.3661	31.8195	43.2968	0	0.405157	0.703516	3.2483	6.03321	0.410101	0	0.717334
Rubus sp. RM-167 Ripe	0	18.0083	59.0698	0	3.45637	4.00328	0	0	1.11167	1.54206	12.8085
Rubus sp. RM-167 Leaf	0	2.79543	77.789	8.4541	2.41471	6.99408	1.28942	0.119007	0.144224	0	0
Rubus sp. RM-215 Unripe	17.4272	17.7041	39.3764	2.5844	0	0.435249	6.02328	12.7724	3.67706	0	0
Rubus sp. RM-215 Half-ripe	10.5981	28.3968	45.0986	2.46538	0.532512	1.32891	2.67808	4.47169	2.71233	0	1.7176
Rubus sp. RM-215 Ripe	0	13.7881	79.5873	0	1.87932	1.65006	0.587546	0	0.183018	0.30962	2.01509
Rubus sp. RM-215 Leaf	0	0.778874	61.6804	16.8711	8.96748	9.79157	1.53731	0.0999841	0.273257	0	0
Rubus sp. RM-276 Unripe	10.5926	34.3692	41.1846	1.1321	0	0.625717	3.29323	7.22958	1.57301	0	0
Rubus sp. RM-276 Half-ripe	9.56938	27.4376	53.6049	0.977056	0.180667	0.502491	2.59396	4.73707	0.229967	0	0.166874
Rubus sp. RM-276 Ripe	0	10.3911	77.3238	0	3.02706	3.49505	0.413943	0	0.349817	1.46521	3.53405
Rubus sp. RM-276 Leaf	0	0.490265	60.8292	15.4601	13.4486	8.17867	1.32105	0.0930727	0.179012	0	0
R. idaeus RF-055 Unripe	18.2365	8.70367	54.5482	0.762126	0	0.110326	4.43786	12.306	0.895358	0	0
R. idaeus RF-055 Half-ripe	19.7798	9.36767	48.2996	1.06032	0	0.155843	5.10416	12.6363	3.59635	0	0
R. idaeus RF-055 Ripe	8.29895	8.63594	16.9844	0.955805	0	0.325457	1.50939	4.31383	55.476	2.65778	0.842528
R. idaeus RF-055 Leaf	3.37218	2.43836	89.6791	0.3788	0.0821644	0.065263	1.57428	2.28978	0.12008	0	0
R. idaeus RF-060 Unripe	19.4244	8.24773	51.8406	1.18069	0	0.0886667	4.48783	13.6789	1.0512	0	0
R. idaeus RF-060 Half-ripe	21.16	10.9497	44.8294	1.87929	0	0.291961	4.2577	11.8477	4.78418	0	0
R. idaeus RF-060 Ripe	12.0323	7.9066	22.7263	0	0	0.0978174	1.94991	6.77083	46.0166	2.27075	0.228902
R. idaeus RF-060 Leaf	3.50912	3.0978	88.1228	0.808758	0.397684	0.119024	1.63328	1.98021	0.331378	0	0
R. idaeus RF-076 Unripe	20.463	11.5226	46.2706	0.352623	0	0.088817	5.77397	13.6735	1.85496	0	0
R. idaeus RF-076 Half-ripe	21.2972	16.2566	39.8779	0	0	0.157161	4.55815	13.0722	4.78073	0	0
R. idaeus RF-076 Ripe	6.10398	11.1037	17.3054	0	0	0.145037	1.01873	3.31827	55.991	5.01393	0
R. idaeus RF-076 Leaf	2.22618	3.28707	88.0518	1.19553	0.115349	0.218119	1.55747	2.60179	0.746681	0	0
