# Supplementary material for: Green Leaf Volatile Profiling Reveals Ripening-Stage- and Tissue-Specific Patterns in Rosaceae Berries
Source: Plants (Basel). 2026 May 27;15(11):1639. doi: 10.3390/plants15111639 (PMC13258824; doi:10.3390/plants15111639)
Supplement: Supplementary file 1 [file plants-15-01639-s001.zip › Sup. Tab. S4 Compound Correlations.xlsx]

## Sheet: Compound Correlations
Spearman rank correlation Fruit	(Z)-3-hexenal	(E,E)-2,4-hexadienal	4-oxohex-2-enal	Hexanal	(Z)-3-hexen-1-ol	(Z)-3-hexenyl acetate	Hexyl acetate	(E)-2-hexen-1-ol	(E)-2-hexenyl acetate	(E)-2-hexenal	1-hexanol
(Z)-3-hexenal	1	0.934445	0.968903	0.384972	0.600667	-0.0257388	-0.489724	-0.568842	-0.576566	0.0981588	-0.24507
(E,E)-2,4-hexadienal	0.934445	1	0.951234	0.545751	0.644071	-0.0120938	-0.354731	-0.392112	-0.407141	0.323049	-0.0432708
4-oxohex-2-enal	0.968903	0.951234	1	0.424781	0.653409	0.0481367	-0.373036	-0.478482	-0.472353	0.189244	-0.140128
Hexanal	0.384972	0.545751	0.424781	1	0.569265	-0.152686	-0.0153126	0.18558	0.0381494	0.60056	0.443882
(Z)-3-hexen-1-ol	0.600667	0.644071	0.653409	0.569265	1	0.0555405	-0.0502685	-0.0219431	-0.0688978	0.432294	0.420544
(Z)-3-hexenyl acetate	-0.0257388	-0.0120938	0.0481367	-0.152686	0.0555405	1	0.647671	0.140355	0.386467	0.245257	0.0417418
Hexyl acetate	-0.489724	-0.354731	-0.373036	-0.0153126	-0.0502685	0.647671	1	0.778648	0.90453	0.530701	0.59494
(E)-2-hexen-1-ol	-0.568842	-0.392112	-0.478482	0.18558	-0.0219431	0.140355	0.778648	1	0.912862	0.582333	0.770189
(E)-2-hexenyl acetate	-0.576566	-0.407141	-0.472353	0.0381494	-0.0688978	0.386467	0.90453	0.912862	1	0.543978	0.708529
(E)-2-hexenal	0.0981588	0.323049	0.189244	0.60056	0.432294	0.245257	0.530701	0.582333	0.543978	1	0.734469
1-hexanol	-0.24507	-0.0432708	-0.140128	0.443882	0.420544	0.0417418	0.59494	0.770189	0.708529	0.734469	1
Associated P-values Fruit	(Z)-3-hexenal	(E,E)-2,4-hexadienal	4-oxohex-2-enal	Hexanal	(Z)-3-hexen-1-ol	(Z)-3-hexenyl acetate	Hexyl acetate	(E)-2-hexen-1-ol	(E)-2-hexenyl acetate	(E)-2-hexenal	1-hexanol
(Z)-3-hexenal	NA	0	0	0.00017925	3.8873e-10	0.8097	9.648e-07	4.936e-09	2.7309e-09	0.35735	0.019909
(E,E)-2,4-hexadienal	0	NA	0	2.6535e-08	7.4722e-12	0.90993	0.00060245	0.00013229	6.8205e-05	0.001899	0.68551
4-oxohex-2-enal	0	0	NA	3.0073e-05	2.9359e-12	0.65232	0.00029336	1.8424e-06	2.5965e-06	0.074032	0.18774
Hexanal	0.00017925	2.6535e-08	3.0073e-05	NA	4.7807e-09	0.15081	0.8861	0.079911	0.7211	3.9226e-10	1.1751e-05
(Z)-3-hexen-1-ol	3.8873e-10	7.4722e-12	2.9359e-12	4.7807e-09	NA	0.60311	0.63798	0.83735	0.51876	2.0921e-05	3.6763e-05
(Z)-3-hexenyl acetate	0.8097	0.90993	0.65232	0.15081	0.60311	NA	5.2323e-12	0.18702	0.0001683	0.019812	0.69607
Hexyl acetate	9.648e-07	0.00060245	0.00029336	0.8861	0.63798	5.2323e-12	NA	0	0	7.4304e-08	6.2687e-10
(E)-2-hexen-1-ol	4.936e-09	0.00013229	1.8424e-06	0.079911	0.83735	0.18702	0	NA	0	1.7377e-09	0
(E)-2-hexenyl acetate	2.7309e-09	6.8205e-05	2.5965e-06	0.7211	0.51876	0.0001683	0	0	NA	3.0037e-08	5.7732e-15
(E)-2-hexenal	0.35735	0.001899	0.074032	3.9226e-10	2.0921e-05	0.019812	7.4304e-08	1.7377e-09	3.0037e-08	NA	2.2204e-16
1-hexanol	0.019909	0.68551	0.18774	1.1751e-05	3.6763e-05	0.69607	6.2687e-10	0	5.7732e-15	2.2204e-16	NA
Spearman rank correlation Leaves	Hexanal	(Z)-3-hexenyl acetate	(E)-2-hexenal	(E,E)-2,4-hexadienal	(Z)-3-hexenal	4-oxohex-2-enal	(E)-2-hexen-1-ol	(Z)-3-hexen-1-ol	1-hexanol
Hexanal	1	0.816685	0.827809	0.715684	0.623859	0.583092	-0.727131	-0.12881	-0.473192
(Z)-3-hexenyl acetate	0.816685	1	0.642269	0.614238	0.503672	0.443827	-0.69152	0.0309232	-0.421579
(E)-2-hexenal	0.827809	0.642269	1	0.922581	0.809481	0.839377	-0.643	-0.188432	-0.440267
(E,E)-2,4-hexadienal	0.715684	0.614238	0.922581	1	0.908302	0.896329	-0.699087	-0.244049	-0.467853
(Z)-3-hexenal	0.623859	0.503672	0.809481	0.908302	1	0.867794	-0.676687	-0.477409	-0.676386
4-oxohex-2-enal	0.583092	0.443827	0.839377	0.896329	0.867794	1	-0.665257	-0.464739	-0.573304
(E)-2-hexen-1-ol	-0.727131	-0.69152	-0.643	-0.699087	-0.676687	-0.665257	1	0.416426	0.676831
(Z)-3-hexen-1-ol	-0.12881	0.0309232	-0.188432	-0.244049	-0.477409	-0.464739	0.416426	1	0.85584
1-hexanol	-0.473192	-0.421579	-0.440267	-0.467853	-0.676386	-0.573304	0.676831	0.85584	1
Associated P-values Leaves	Hexanal	(Z)-3-hexenyl acetate	(E)-2-hexenal	(E,E)-2,4-hexadienal	(Z)-3-hexenal	4-oxohex-2-enal	(E)-2-hexen-1-ol	(Z)-3-hexen-1-ol	1-hexanol
Hexanal	NA	3.7166e-08	1.6646e-08	8.7541e-06	0.0002299	0.0007205	5.3293e-06	0.49753	0.0082668
(Z)-3-hexenyl acetate	3.7166e-08	NA	0.00013003	0.00030533	0.0045463	0.014018	2.3179e-05	0.87114	0.020324
(E)-2-hexenal	1.6646e-08	0.00013003	NA	4.2188e-13	6.0789e-08	6.7817e-09	0.00012703	0.31867	0.0149
(E,E)-2,4-hexadienal	8.7541e-06	0.00030533	4.2188e-13	NA	4.1243e-12	2.1307e-11	1.7261e-05	0.19371	0.0091305
(Z)-3-hexenal	0.0002299	0.0045463	6.0789e-08	4.1243e-12	NA	5.34e-10	4.0305e-05	0.0076344	4.0747e-05
4-oxohex-2-enal	0.0007205	0.014018	6.7817e-09	2.1307e-11	5.34e-10	NA	6.046e-05	0.0096686	0.00092734
(E)-2-hexen-1-ol	5.3293e-06	2.3179e-05	0.00012703	1.7261e-05	4.0305e-05	6.046e-05	NA	0.022078	4.0095e-05
(Z)-3-hexen-1-ol	0.49753	0.87114	0.31867	0.19371	0.0076344	0.0096686	0.022078	NA	1.6609e-09
1-hexanol	0.0082668	0.020324	0.0149	0.0091305	4.0747e-05	0.00092734	4.0095e-05	1.6609e-09	NA
